# Supplementary material for: Sustainable Electrochemical Activation of Self-Generated Persulfate for the Degradation of Endocrine Disruptors: Kinetics, Performances, and Mechanisms
Source: Toxics. 2024 Feb 17;12(2):156. doi: 10.3390/toxics12020156 (PMC10893448; doi:10.3390/toxics12020156)
Supplement: Supplementary file 1 [file toxics-12-00156-s001.zip]

Archive with 1 entries (1 files):
- toxics-2849275-supplementary.pdf
